# Supplementary material for: Gender- and Grade-Dependent Activation of Androgen Receptor Signaling in Adult-Type Diffuse Gliomas: Epigenetic Insights from a Retrospective Cohort Study
Source: Biomedicines. 2025 Sep 28;13(10):2379. doi: 10.3390/biomedicines13102379 (PMC12561669; doi:10.3390/biomedicines13102379)
Supplement: Supplementary file 1 [file biomedicines-13-02379-s001.zip]

Archive with 1 entries (1 files):
- biomedicines-3813143-supplementary.pdf
